# Supplementary material for: Sage, Salvia officinalis L., Constituents, Hepatoprotective Activity, and Cytotoxicity Evaluations of the Essential Oils Obtained from Fresh and Differently Timed Dried Herbs: A Comparative Analysis
Source: Molecules. 2021 Sep 23;26(19):5757. doi: 10.3390/molecules26195757 (PMC8510068; doi:10.3390/molecules26195757)
Supplement: Supplementary file 1 [file molecules-26-05757-s001.zip]

Archive with 1 entries (1 files):
- molecules-1369934-supplementary.xlsx
