# Supplementary material for: Sage, Salvia officinalis L., Constituents, Hepatoprotective Activity, and Cytotoxicity Evaluations of the Essential Oils Obtained from Fresh and Differently Timed Dried Herbs: A Comparative Analysis
Source: Molecules. 2021 Sep 23;26(19):5757. doi: 10.3390/molecules26195757 (PMC8510068; doi:10.3390/molecules26195757)
Supplement: Supplementary file 1 [file molecules-26-05757-s001.zip › molecules-1369934-supplementary.xlsx]

## Sheet: Fresh herb volatile oil 
Table S1: Raw data of the GC-FID analysis of the fresh sage-essential oil
No.	components	K.I	zero 1	zero 2	zero 3	Av	ST
1	butyl acetate	815	0.54	0.72	0.66	0.64	0.0916515
2	α-Thujone	930	0	0	0	0	0
3	α-Pinene	938	0.05	0.07	0.09	0.07	0.02
4	Camphene	954	0.11	0.1	0.07	0.0933333	0.0208167
5	sabinene	977	0	0	0	0	0
6	β-Pinene	983	0.64	0.7	0.79	0.71	0.0754983
7	Myrcene	992	0.57	0.63	0.72	0.64	0.0754983
8	α-phellandrene	1001	0.27	0.29	0.34	0.3	0.0360555
9	α-terpinene	1021	0	0	0	0	0
10	Limonene	1034	0.68	0.75	0.81	0.746667	0.0650641
11	1,8-Cineole	1040	15.11	16.65	18.35	16.7033	1.62066
12	γ-Terpinene	1063	0.43	0.44	0.51	0.46	0.043589
13	cis-sabinene hydrate	1074	0.19	0.2	0.22	0.203333	0.0152753
14	Terpinolene	1094	0	0	0	0	0
15	Linalool	1104	0.81	0.83	0.92	0.853333	0.0585947
16	α-thujone	1112	0.66	0.67	0.75	0.693333	0.0493288
17	β-Thujone	1124	0.96	0.96	1.06	0.993333	0.057735
18	Camphor	1155	8.08	7.95	8.92	8.31667	0.52653
19	Borneol	1170	0.64	0.63	0.7	0.656667	0.0378594
20	Тerpinen-4-оl	1177	3.48	3.38	3.64	3.5	0.131149
21	p-Cymene-8-ol	1185	1	0.98	1.08	1.02	0.052915
22	Myrtenol	1188	2.14	2.04	2.21	2.13	0.08544
23	α-Terpineol	1204	5.58	5.36	5.64	5.52667	0.147422
24	Pipertol	1209	0.41	0.46	0.34	0.403333	0.0602771
25	neral	1236	0.16	0.17	0.18	0.17	0.01
26	Carvon	1257	0.14	0.14	0.12	0.133333	0.011547
27	Linalyl acetate	1261	0.23	0.25	0.19	0.223333	0.0305505
28	Bornyl acetate	1293	0.28	0.21	0.24	0.243333	0.0351188
29	Thymol	1305	0	0	0	0	0
30	Carvacrol	1324	0.23	0.22	0.23	0.226667	0.0057735
31	α-Terpinyl acetate	1347	0	0	0	0	0
32	Dihydrocarveol acetate	1357	4.6	4.27	4.4	4.42333	0.166233
33	Neryl acetate	1367	0	0	0	0	0
34	Eugenol	1378	0	0	0	0	0
35	β-Bourbonene	1385	0.17	0.15	0.14	0.153333	0.0152753
36	α-cadinene	1424	0.2	0.15	0.17	0.173333	0.0251661
37	β-Caryophyllene	1439	14.51	13.25	13.87	13.8767	0.630026
38	Aromadendrene	1444	0	0	0	0	0
39	5-Oxobornyl acetate	1452	0	0	0	0	0
40	α-Humulene	1456	0.78	0.77	0.7	0.75	0.043589
41	Allo-Aromadendrene	1471	4.81	4.41	4.53	4.58333	0.205264
42	γ-Muurolene	1478	0	0	0	0	0
43	(z)-β-Guaiene	1489	0.19	0.2	0.12	0.17	0.043589
44	viridiflorene	1497	0.18	0.21	0.18	0.19	0.0173205
45	d-Cadinene	1513	1.99	1.88	1.8	1.89	0.0953939
46	(Z)-Calamenene	1529	0.34	0.27	0.3	0.303333	0.0351188
47	σ-Cadinene	1537	3	2.52	2.69	2.73667	0.243379
48		1543	1.15	0.87	0.97	0.996667	0.141892
49	viridiflorol	1595	0.72	0.67	0.37	0.586667	0.189297
50	Humulene epoxide I	1599	1.51	1.38	1.4	1.43	0.07
51	Humulene epoxide II	1605	3.16	2.9	2.82	2.96	0.177764
52	Humulene epoxide III	1616	7.91	7.46	7.49	7.62	0.251595
53	muurola-4,10(14)-dien-1-b-ol	1632	0.93	0.85	0.72	0.833333	0.105987
54	N.I	1656	0.38	0.35	0.31	0.346667	0.0351188
55	14-hydroxy-(Z)-caryophyllene	1660	2.28	2.06	1.97	2.10333	0.159478
56	N.I	1667	0.87	0.8	0.71	0.793333	0.0802081
57	a-Bisabolol	1675	3.8	3.08	3.42	3.43333	0.360185
58	N.I	1693	2.15	2.08	2.03	2.08667	0.0602771
	Total		99.02	95.38	99.89	98.0967	2.39258

## Sheet:  dried herb volatile oil
Table S2: Raw data of the GC-FID analysis of the dried sage-essential oil batches
No.	components	K.I	one 1	one 2	one 3	AV	SD	two 1	two 2	two 3	AV2	SD3	three 1	three 2	three 3	AV4	SD5	four 1	four 2	four 3	AV6	SD7
1	butyl acetate	815	0	0	0	0	0	0	0	0	0	0	0	0	0	0	0	0	0	0	0	0
2	α-Thujone	930	0.15	0.18	0.15	0.16	0.0173205	0.2	0.2	0.21	0.203333	0.0057735	0.15	0.15	0.16	0.153333	0.0057735	0	0	0	0	0
3	α-Pinene	938	1.47	1.71	1.45	1.54333	0.144684	1.52	1.56	1.64	1.57333	0.061101	1.44	1.42	1.52	1.46	0.052915	0.73	0.81	0.66	0.733333	0.0750555
4	Camphene	954	0.97	1.1	0.95	1.00667	0.0814453	1.38	1.36	1.46	1.4	0.052915	1.47	1.45	1.54	1.48667	0.0472582	0.66	0.78	0.64	0.693333	0.0757188
5	sabinene	977	0.17	0.19	0.16	0.173333	0.0152753	0.16	0.16	0.17	0.163333	0.0057735	0.14	0.14	0.15	0.143333	0.0057735	0	0	0	0	0
6	β-Pinene	983	5.54	6.45	5.44	5.81	0.556507	5.73	5.64	6.09	5.82	0.238118	5.08	4.86	5.3	5.08	0.22	3.44	3.35	3.19	3.32667	0.126623
7	Myrcene	992	2.96	3.36	2.97	3.09667	0.228108	3.49	3.6	3.83	3.64	0.173494	2.14	2.14	2.23	2.17	0.0519615	2.09	2.06	1.99	2.04667	0.051316
8	α-phellandrene	1001	0	0	0	0	0	0	0	0	0	0	0	0	0	0	0	0	0	0	0	0
9	α-terpinene	1021	0.16	0.17	0.21	0.18	0.0264575	0.23	0.24	0.26	0.243333	0.0152753	0.19	0.19	0.19	0.19	3.39935e-17	0.16	0.15	0.16	0.156667	0.0057735
10	Limonene	1034	0.39	0.45	0.4	0.413333	0.0321455	0.41	0.43	0.47	0.436667	0.0305505	0.32	0.32	0.33	0.323333	0.0057735	0.24	0.26	0.23	0.243333	0.0152753
11	1,8-Cineole	1040	35.95	37.05	34.11	35.7033	1.48544	38.84	39.1	38.16	38.7	0.485386	38.87	37.77	37.05	37.8967	0.916588	33.08	33.19	33.37	33.2133	0.146401
12	γ-Terpinene	1063	1	1.05	0.98	1.01	0.0360555	0.96	1.03	1.07	1.02	0.0556776	0.62	0.61	0.64	0.623333	0.0152753	0.54	0.56	0.51	0.536667	0.0251661
13	cis-sabinene hydrate	1074	0.18	0.18	0.17	0.176667	0.0057735	0.17	0.16	0.17	0.166667	0.0057735	0.18	0.17	0.18	0.176667	0.0057735	0.18	0.19	0.18	0.183333	0.0057735
14	Terpinolene	1094	0.22	0.22	0.22	0.22	0	0.25	0.28	0.28	0.27	0.0173205	0.2	0.2	0.21	0.203333	0.0057735	0.16	0.14	0.13	0.143333	0.0152753
15	Linalool	1104	0.7	0.68	0.65	0.676667	0.0251661	0.6	0.78	0.8	0.726667	0.110151	0.89	0.84	0.88	0.87	0.0264575	1.03	1.09	0.97	1.03	0.06
16	α-thujone	1112	2.19	2.25	2.17	2.20333	0.0416333	1.29	1.31	1.35	1.31667	0.0305505	1.79	1.81	1.89	1.83	0.052915	2.15	2.11	2.09	2.11667	0.0305505
17	β-Thujone	1124	1.52	1.53	1.48	1.51	0.0264575	1.19	1.2	1.23	1.20667	0.0208167	1.55	1.54	1.6	1.56333	0.0321455	1.49	1.53	1.59	1.53667	0.0503322
18	Camphor	1155	7.64	7.55	7.48	7.55667	0.0802081	10.56	10.72	10.85	10.71	0.145258	11.42	11.32	11.77	11.5033	0.236291	12.09	12.03	12.15	12.09	0.06
19	Borneol	1170	0.61	0.6	0.59	0.6	0.01	0.89	0.9	0.92	0.903333	0.0152753	0.22	0.22	0.22	0.22	0	0.84	0.83	0.87	0.846667	0.0208167
20	Тerpinen-4-оl	1177	3.21	3.1	3.08	3.13	0.07	2.76	2.68	2.68	2.70667	0.046188	3.62	3.64	3.72	3.66	0.052915	3.42	3.49	3.36	3.42333	0.0650641
21	p-Cymene-8-ol	1185	0.31	0.3	0.31	0.306667	0.0057735	0.51	0.52	0.53	0.52	0.01	0.2	0.18	0.2	0.193333	0.011547	0.64	0.65	0.65	0.646667	0.0057735
22	Myrtenol	1188	1.94	1.85	1.86	1.88333	0.0493288	1.66	1.64	1.66	1.65333	0.011547	1.61	1.61	1.64	1.62	0.0173205	2.13	2.09	2.16	2.12667	0.0351188
23	α-Terpineol	1204	7.89	7.47	7.56	7.64	0.221133	4.7	4.66	4.66	4.67333	0.023094	5.93	6.04	5.92	5.96333	0.0665833	6.1	6.02	5.97	6.03	0.0655744
24	Pipertol	1209	0.25	0.25	0.21	0.236667	0.023094	0.39	0.34	0.3	0.343333	0.0450925	0	0	0	0	0	0.3	0.31	0.3	0.303333	0.0057735
25	neral	1236	0	0	0	0	0	0	0	0	0	0	0	0	0	0	0	0	0	0	0	0
26	Carvon	1257	0.04	0.07	0.06	0.0566667	0.0152753	0.16	0.16	0.17	0.163333	0.0057735	0.15	0.15	0.15	0.15	0	0	0	0	0	0
27	Linalyl acetate	1261	0.1	0.12	0.09	0.103333	0.0152753	0	0	0	0	0	0	0	0	0	0	0	0	0	0	0
28	Bornyl acetate	1293	0.2	0.16	0.16	0.173333	0.023094	0.18	0.15	0.14	0.156667	0.0208167	0.29	0.29	0.29	0.29	0	0	0	0	0	0
29	Thymol	1305	0.11	0.11	0.12	0.113333	0.0057735	0	0	0	0	0	0	0	0	0	0	0	0	0	0	0
30	Carvacrol	1324	0.11	0.11	0.11	0.11	0	0.18	0.18	0.18	0.18	3.39935e-17	0.14	0.19	0.12	0.15	0.0360555	0	0	0	0	0
31	α-Terpinyl acetate	1347	0.16	0.15	0.15	0.153333	0.0057735	0	0	0	0	0	0	0	0	0	0	0.19	0.19	0.18	0.186667	0.0057735
32	Dihydrocarveol acetate	1357	1.8	1.66	2	1.82	0.17088	3.17	3.08	3.1	3.11667	0.0472582	3.2	3.19	3.23	3.20667	0.0208167	2.73	2.62	2.66	2.67	0.0556776
33	Neryl acetate	1367	0.14	0.12	0.14	0.133333	0.011547	0	0	0	0	0	0.21	0.2	0.2	0.203333	0.0057735	0	0	0	0	0
34	Eugenol	1378	0.23	0.21	0.26	0.233333	0.0251661	0	0	0	0	0	0	0	0	0	0	0	0	0	0	0
35	β-Bourbonene	1385	0.14	0.12	0.08	0.113333	0.0305505	0.13	0.12	0.12	0.123333	0.0057735	0.14	0.19	0.14	0.156667	0.0288675	0	0	0	0	0
36	α-cadinene	1424	0	0	0	0	0	0	0	0	0	0	0	0	0	0	0	0	0	0	0	0
37	β-Caryophyllene	1439	11.14	10.06	10.69	10.63	0.542494	8.85	8.81	8.54	8.73333	0.168622	7.02	7.06	6.99	7.02333	0.0351188	10.18	10.03	10.22	10.1433	0.100167
38	Aromadendrene	1444	0.12	0.11	0.11	0.113333	0.0057735	0	0	0	0	0	0	0	0	0	0	0	0	0	0	0
39	5-Oxobornyl acetate	1452	0	0	0	0	0	0.1	0.1	0.1	0.1	1.69967e-17	0	0	0	0	0	0	0	0	0	0
40	α-Humulene	1456	0.76	0.69	0.85	0.766667	0.0802081	0.87	0.86	0.84	0.856667	0.0152753	0.74	0.73	0.76	0.743333	0.0152753	0.81	0.82	0.79	0.806667	0.0152753
41	Allo-Aromadendrene	1471	1.88	1.7	1.82	1.8	0.0916515	2.08	2.06	1.99	2.04333	0.0472582	1.51	1.53	1.51	1.51667	0.011547	3.01	2.96	2.99	2.98667	0.0251661
42	γ-Muurolene	1478	0.11	0.1	0.12	0.11	0.01	0	0	0	0	0	0	0	0	0	0	0	0	0	0	0
43	(z)-β-Guaiene	1489	0.16	0.14	0.14	0.146667	0.011547	0	0	0	0	0	0	0	0	0	0	0	0	0	0	0
44	viridiflorene	1497	0.07	0.06	0.07	0.0666667	0.0057735	0	0	0	0	0	0	0	0	0	0	0	0	0	0	0
45	d-Cadinene	1513	0.89	0.8	0.82	0.836667	0.0472582	0.7	0.67	0.66	0.676667	0.0208167	0.57	0.57	0.56	0.566667	0.0057735	0.66	0.65	0.62	0.643333	0.0208167
46	(Z)-Calamenene	1529	0.08	0.08	0.08	0.08	0	0.15	0.1	0.13	0.126667	0.0251661	0.13	0.13	0.12	0.126667	0.0057735	0.15	0.14	0.15	0.146667	0.0057735
47	σ-Cadinene	1537	0.38	0.34	0.37	0.363333	0.0208167	0.47	0.44	0.43	0.446667	0.0208167	0.47	0.49	0.46	0.473333	0.0152753	0.73	0.69	0.74	0.72	0.0264575
48		1543	0	0	0	0	0	0.12	0.11	0.11	0.113333	0.0057735	0	0	0	0	0	0	0	0	0	0
49	viridiflorol	1595	0	0	0	0	0	0	0	0	0	0	0	0	0	0	0	0	0	0	0	0
50	Humulene epoxide I	1599	0.65	0.59	0.64	0.626667	0.0321455	0.57	0.58	0.54	0.563333	0.0208167	0.61	0.61	0.58	0.6	0.0173205	0.65	0.66	0.66	0.656667	0.0057735
51	Humulene epoxide II	1605	1.35	1.21	1.27	1.27667	0.0702377	1.05	1.01	0.98	1.01333	0.0351188	1.7	1.74	1.68	1.70667	0.0305505	1.64	1.59	1.53	1.58667	0.0550757
52	Humulene epoxide III	1616	2.65	2.38	2.6	2.54333	0.143643	1.99	1.96	1.88	1.94333	0.0568624	3.7	3.8	3.59	3.69667	0.10504	3.53	3.49	3.37	3.46333	0.0832666
53	muurola-4,10(14)-dien-1-b-ol	1632	0.2	0.21	0.21	0.206667	0.0057735	0.22	0.25	0.21	0.226667	0.0208167	0.3	0.31	0.3	0.303333	0.0057735	0.53	0.56	0.55	0.546667	0.0152753
54	N.I	1656	0	0	0	0	0	0	0	0	0	0	0	0	0	0	0	0	0	0	0	0
55	14-hydroxy-(Z)-caryophyllene	1660	0.28	0.26	0.48	0.34	0.121655	0.23	0.26	0.24	0.243333	0.0152753	0.49	0.31	0.31	0.37	0.103923	0.59	0.58	0.64	0.603333	0.0321455
56	N.I	1667	0	0	0	0	0	0	0	0	0	0	0	0	0	0	0	0	0	0	0	0
57	a-Bisabolol	1675	0.28	0.26	0.28	0.273333	0.011547	0.2	0.23	0.23	0.22	0.0173205	0.23	0.25	0.23	0.236667	0.011547	0.45	0.43	0.41	0.43	0.02
58	N.I	1693	0.55	0.5	0.53	0.526667	0.0251661	0.38	0.38	0.36	0.373333	0.011547	0.6	0.66	0.58	0.613333	0.0416333	0.64	0.62	0.59	0.616667	0.0251661
	total		100	100.01	96.85	98.9533	1.82155	99.69	100.02	99.74	99.8167	0.177858	100.23	99.02	99.14	99.4633	0.666658	97.96	97.67	97.27	97.6333	0.346458

## Sheet: All batches 
Table S3: Essential oil constituents in the batches of oil obtained from fresh and extended dried sage aerial parts
No.	components	K.I	FH	OWDH	TWDH	TrWDH	FWDH
1	butyl acetate	815	0.64	0	0	0	0
2	α-Thujone	930	0	0.16	0.203333	0.153333	0
3	α-Pinene	938	0.07	1.54333	1.57333	1.46	0.733333
4	Camphene	954	0.0933333	1.00667	1.4	1.48667	0.693333
5	sabinene	977	0	0.173333	0.163333	0.143333	0
6	β-Pinene	983	0.71	5.81	5.82	5.08	3.32667
7	Myrcene	992	0.64	3.09667	3.64	2.17	2.04667
8	α-phellandrene	1001	0.3	0	0	0	0
9	α-terpinene	1021	0	0.18	0.243333	0.19	0.156667
10	Limonene	1034	0.746667	0.413333	0.436667	0.323333	0.243333
11	1,8-Cineole	1040	16.7033	35.7033	38.7	37.8967	33.2133
12	γ-Terpinene	1063	0.46	1.01	1.02	0.623333	0.536667
13	cis-sabinene hydrate	1074	0.203333	0.176667	0.166667	0.176667	0.183333
14	Terpinolene	1094	0	0.22	0.27	0.203333	0.143333
15	Linalool	1104	0.853333	0.676667	0.726667	0.87	1.03
16	α-thujone	1112	0.693333	2.20333	1.31667	1.83	2.11667
17	β-Thujone	1124	0.993333	1.51	1.20667	1.56333	1.53667
18	Camphor	1155	8.31667	7.55667	10.71	11.5033	12.09
19	Borneol	1170	0.656667	0.6	0.903333	0.22	0.846667
20	Тerpinen-4-оl	1177	3.5	3.13	2.70667	3.66	3.42333
21	p-Cymene-8-ol	1185	1.02	0.306667	0.52	0.193333	0.646667
22	Myrtenol	1188	2.13	1.88333	1.65333	1.62	2.12667
23	α-Terpineol	1204	5.52667	7.64	4.67333	5.96333	6.03
24	neral	1236	0.17	0	0	0	0
25	Carvon	1257	0.133333	0.0566667	0.163333	0.15	0
26	Linalyl acetate	1261	0.223333	0.103333	0	0	0
27	Bornyl acetate	1293	0.243333	0.173333	0.156667	0.29	0
28	Thymol	1305	0	0.113333	0	0	0
29	Carvacrol	1324	0.226667	0.11	0.18	0.15	0
30	Dihydrocarveol acetate	1357	4.42333	1.82	3.11667	3.20667	2.67
31	Eugenol	1378	0	0.233333	0	0	0
32	β-Bourbonene	1385	0.153333	0.113333	0.123333	0.156667	0
33	α-cadinene	1424	0.173333	0	0	0	0
34	β-Caryophyllene	1439	13.8767	10.63	8.73333	7.02333	10.1433
35	Aromadendrene	1444	0	0.113333	0	0	0
36	5-Oxobornyl acetate	1452	0	0	0.1	0	0
37	α-Humulene	1456	0.75	0.766667	0.856667	0.743333	0.806667
38	Allo-Aromadendrene	1471	4.58333	1.8	2.04333	1.51667	2.98667
39	γ-Muurolene	1478	0	0.11	0	0	0
40	(z)-β-Guaiene	1489	0.17	0.146667	0	0	0
41	viridiflorene	1497	0.19	0.0666667	0	0	0
42	d-Cadinene	1513	1.89	0.836667	0.676667	0.566667	0.643333
43	(Z)-Calamenene	1529	0.303333	0.08	0.126667	0.126667	0.146667
44	σ-Cadinene	1537	2.73667	0.363333	0.446667	0.473333	0.72
45	Unkown	1543	0.996667	0	0.113333	0	0
46	viridiflorol	1595	0.586667	0	0	0	0
47	Humulene epoxide I	1599	1.43	0.626667	0.563333	0.6	0.656667
48	Humulene epoxide II	1605	2.96	1.27667	1.01333	1.70667	1.58667
49	Humulene epoxide III	1616	7.62	2.54333	1.94333	3.69667	3.46333
50	muurola-4,10(14)-dien-1-b-ol	1632	0.833333	0.206667	0.226667	0.303333	0.546667
51	N.I	1656	0.346667	0	0	0	0
52	14-hydroxy-(Z)-caryophyllene	1660	2.10333	0.34	0.243333	0.37	0.603333
53	N.I	1667	0.793333	0	0	0	0
54	a-Bisabolol	1675	3.43333	0.273333	0.22	0.236667	0.43
55	N.I	1693	2.08667	0.526667	0.373333	0.613333	0.616667
	Total		98.0967	98.9533	99.8167	99.4633	97.6333
	FH: Fresh herb; OWDH: One week dried herb; TWDH: Tow week dried herb; TrWDH: Three week dried herb; FWDH: Four week dried herb
	N.I: Not identified
